# Supplementary material for: Neutrophil- and Endothelial Cell-Derived Extracellular Microvesicles Are Promising Putative Biomarkers for Breast Cancer Diagnosis
Source: Biomedicines. 2025 Feb 27;13(3):587. doi: 10.3390/biomedicines13030587 (PMC11940338; doi:10.3390/biomedicines13030587)
Supplement: Supplementary file 1 [file biomedicines-13-00587-s001.zip]

Archive with 1 entries (1 files):
- biomedicines-3235287-supplementary.pdf
